# Supplementary material for: Aptamer Conjugated Indium Phosphide Quantum Dots with a Zinc Sulphide Shell as Photoluminescent Labels for Acinetobacter baumannii
Source: Nanomaterials (Basel). 2021 Dec 7;11(12):3317. doi: 10.3390/nano11123317 (PMC8703687; doi:10.3390/nano11123317)
Supplement: Supplementary file 1 [file nanomaterials-11-03317-s001.zip]

Archive with 1 entries (1 files):
- nanomaterials-1478244-supplementary.pdf
